# Supplementary material for: Avirulent Isolates of Penicillium chrysogenum to Control the Blue Mold of Apple Caused by P. expansum
Source: Microorganisms. 2023 Nov 17;11(11):2792. doi: 10.3390/microorganisms11112792 (PMC10673114; doi:10.3390/microorganisms11112792)
Supplement: Supplementary file 1 [file microorganisms-11-02792-s001.zip]

Archive with 1 entries (1 files):
- microorganisms-2649430-supplementary.pdf
